# Supplementary material for: Guideline-directed medical therapy prescribing patterns and in-hospital outcomes among heart failure patients during COVID-19
Source: Am Heart J Plus. 2024 Aug 2;45:100440. doi: 10.1016/j.ahjo.2024.100440 (PMC11363726; doi:10.1016/j.ahjo.2024.100440)
Supplement: Supplementary file 1 — Supplementary tables [file mmc1.xlsx]

## Sheet: Suppl 1
		Supplemental Table 1. Missingness of the Cohort (HFrEF and COVID-19) - N=333
		*PRIOR = "Medications used prior to admission"
		POPULATION: All patients with HFrEF AND COVID-19 in COVID-19 Time Period
				Missing
		Demographics	var name	N
		Age, years	AGE	0
		Female, n (%)	GENDER	0
		Body Mass Index, kg/m^2	BMI	78
		Race, n (%)
		American Indian/Alaska Native	RACE_01	0
		Asian	RACE_04	0
		Native Hawaiian or Pacific Islander	RACE_05	0
		Black or African American	RACE_02	0
		White	RACE_03	0
		Other	RACE_06	0
		Ethnicity, n (%)
		Hispanic	HISETHNI	0
		Payment Source, n (%)
		Medicare	PAYSOURCE_01 OR PAYSOURCE_03	58
		Medicaid	PAYSOURCE_02 OR PAYSOURCE_04	58
		Private/Health Maintenance Organization/Preferred Provider Organization/Other	PAYSOURCE_05	58
		Veterans Affairs/CHAMP/Tricare	PAYSOURCE_06	58
		Self-Pay/No Insurance	PAYSOURCE_07	58
		Not Documented	PAYSOURCE_08	58
		Medical Comorbidities, n (%)	MEDHIST_X
		Anemia	14	6
		Atrial Fibrillation/Flutter	1 OR 2	6
		Cerebrovascular Accident/Transient Ischemic Attack	11	6
		Chronic Kidney Disease (Serum Creatine > 2.0 mg/dL)	17	6
		Chronic Kidney Disease on Dialysis	16	6
		Chronic Obstructive Pulmonary Disease/Asthma	3	6
		Coronary Artery Disease	9	6
		Depression	19	6
		Diabetes Mellitus	31	6
		Hyperlipidemia	6	6
		Hypertension	7	6
		Peripheral Vascular Disease	8	6
		Prior Myocardial Infarction	10	6
		Smoking in Last 12 Months	HXSMOKING	0
		Sleep Disordered Breathing	30	6
		Valvular Heart Disease	24	6
		Laboratory Values
		Admission Sodium, mmol/L		67
		Admission Potassium, mmol/L		23
		Admission Creatinine, mg/dL		10
		Admission BUN, mg/dL		121
		Medical Devices/Prior Procedures, n (%)	MEDHIST_X
		Coronary Artery Bypass Graft	23	6
		Cardiomems	29	6
		Implantable Cardioverter Defibrillator/Pacemaker/Cardiac Resynchronization Therapy-Defibrillator or Pacemaker	12 OR 15 OR 26 OR 27	6
		Percutaneous Coronary Intervention	22	6
		Medication Prior to Admission
		Angiotensin Converting Enzyme Inhibitor, n (%)	ACEIADM	0
		Angiotensin Receptor Blocker, n (%)	ARBADM	0
		Angiotensin Receptor Neprilysin Inhibitor, n (%)	ARNIADM	0
		Beta-Blocker, n (%)	BETABADM	0
		Aldosterone Antagonist, n (%)	ALDOSTADM	0
		ACEi/ARB/ARNI		0
		Triple Therapy (ACEi/ARB/ARNI + BB + AA)		0
		Loop Diuretic	LOOPADM	0
		Thiazide-Like/Thiazide Diuretic	THIAZIDEADM	0
		Hydralazine/Nitrate, n (%)	HYDRANITADM AND NITRATEADM (needs to be on both for this to count)	0
		Ivabradine, n (%)	IVABADM	0
		Discharge Disposition, n (%)
		Home	DSCHSTAT=1	0
		Hospice (Home or Healthcare Facility)	DSCHSTAT=2 OR 3	0
		Acute Care Facility or Other Healthcare Facility	DSCHSTAT=4 OR 5	0
		Expired	DSCHSTAT=6	0
		Other	DSCHSTAT=7 OR 8	0
		Abbreviations: COVID-19, Coronavirus Disease 2019; HFrEF, Heart Failure with Reduced Ejection Fraction

## Sheet: Supp 2
		Supplemental Table 2. Baseline Characteristics of the HFrEF Cohort Stratified by COVID-19 Time Period
		*PRIOR = "Medications used prior to admission"
		POPULATION: All patients with HFrEF AND COVID-19 in COVID-19 Time Period
				Missing	Pre-COVID 19	During COVID 19	P-Value
					2/16/19-2/15/20	2/16/20-3/24/21
		Demographicsa	var name	N	N=26,459	N=23,899
		Age, years	AGE	0	68.0 (58.0-79.0)	67.0 (57.0-78.0)	<.001
		Female, n (%)	GENDER	0	8931 (33.8)	7982 (33.4)	0.4
		Body Mass Index, kg/m^2	BMI	78	28.4 (24.4-34.1)	28.7 (24.5-34.3)	0.02
		Race, n (%)					<.001
		American Indian/Alaska Native	RACE_01	0	147 (0.6)	163 (0.7)
		Asian	RACE_04	0	495 (1.9)	374 (1.6)
		Native Hawaiian or Pacific Islander	RACE_05	0	167 (0.6)	117 (0.49)
		Black or African American	RACE_02	0	7580 (28.7)	6891 (28.8)
		White	RACE_03	0	16655 (63.0)	14948 (62.6)
		Other	RACE_06	0	1410 (5.3)	1404 (5.9)
		Ethnicity, n (%)
		Hispanic	HISETHNI	0	2342 (8.9)	2008 (8.4)	0.07
		Payment Source, n (%)					0.08	*seems MANY people are missing on "paysource" variables: n=26,084 in pre-covid period, and n=4883 in post-covid period
		Medicare	PAYSOURCE_01 OR PAYSOURCE_03	58	202 (53.9)	9838 (51.7)
		Medicaid	PAYSOURCE_02 OR PAYSOURCE_04	58	51 (13.6)	3143 (16.5)
		Private/HMO/PPO/Other	PAYSOURCE_05	58	99 (26.4)	4436 (23.3)
		Veterans Affairs/CHAMP/Tricare	PAYSOURCE_06	58	3 (0.8)	558 (2.9)
		Self-Pay/No Insurance	PAYSOURCE_07	58	16 (4.3)	882 (4.6)
		Not Documented	PAYSOURCE_08	58	4 (1.1)	159 (0.8)
		Medical Comorbidities, n (%)	MEDHIST_X
		Anemia	14	6	5800 (22.4)	5630 (24.1)	<.001
		Atrial Fibrillation/Flutter	1 OR 2	6	9708 (37.5)	8604 (36.8)	0.07
		Cerebrovascular Accident/Transient Ischemic Attack	11	6	4270 (16.5)	3961 (16.9)	0.22
		Chronic Kidney Disease (Serum Creatine > 2.0 mg/dL)	17	6	6382 (24.7)	5703 (24.4)	0.42
		Chronic Kidney Disease on Dialysis	16	6	1099 (4.3)	1050 (4.5)	0.2
		Chronic Obstructive Pulmonary Disease/Asthma	3	6	8679 (33.6)	7711 (32.9)	0.15
		Coronary Artery Disease	9	6	13942 (53.9)	12531 (53.5)	0.4
		Depression	19	6	4269 (16.5)	4140 (17.7)	<.001
		Diabetes Mellitus	31	6	13661 (52.8)	13312 (56.9)	<.001
		Hyperlipidemia	6	6	15165 (58.6)	14705 (62.8)	<.001
		Hypertension	7	6	21794 (84.3)	20154 (86.1)	<.001
		Peripheral Vascular Disease	8	6	3143 (12.2)	2839 (12.1)	0.93
		Prior Myocardial Infarction	10	6	7208 (27.9)	6557 (28.0)	0.73
		Smoking in Last 12 Months	HXSMOKING	0	20207 (76.4)	17972 (75.2)	0.002
		Sleep Disordered Breathing	30	6	4610 (17.8)	4059 (17.3)	0.16
		Valvular Heart Disease	24	6	4875 (18.9)	4253 (18.2)	0.05
		Laboratory Values
		Admission Sodium, mmol/L			138.0 (136.0-141.0)	138.0 (135.0-140.0)	<.001	*missing: n=3292/4531
		Admission Potassium, mmol/L			4.2 (3.8-4.6)	4.2 (3.8-4.6)	<.001	*missing: n=5705/1876
		Admission Creatinine, mg/dL			1.3 (1.0-1.9)	1.3 (1.0-1.9)	0.07	*missing: n=3174/835
		Admission BUN, mg/dL			25.0 (17.0-38.0)	25.0 (17.0-39.0)	0.38	*missing: n=6130/7926
		Admission BNP, pg/mL			1421.0 (748.0-2691.0)	1371.0 (716.0-2530.0)	0.001	*missing: n=17062/15820
		Medical Devices/Prior Procedures, n (%)	MEDHIST_X
		Coronary Artery Bypass Graft	23	6	5215 (20.2)	4456 (19.0)	0.002
		Cardiomems	29	6	112 (0.4)	143 (0.6)	0.006
		Implantable Cardioverter Defibrillator/Pacemaker/Cardiac Resynchronization Therapy-Defibrillator or Pacemaker	12 OR 15 OR 26 OR 27	6	8828 (34.1)	7779 (33.2)	0.03
		Percutaneous Coronary Intervention	22	6	6246 (24.2)	5822 (24.9)	0.06
		Medication Prior to Admission
		Angiotensin Converting Enzyme Inhibitor, n (%)	ACEIADM	0
		Angiotensin Receptor Blocker, n (%)	ARBADM	0
		Angiotensin Receptor Neprilysin Inhibitor, n (%)	ARNIADM	0
		ACEi/ARB/ARNI		0
		Beta-Blocker, n (%)	BETABADM	0
		Aldosterone Antagonist, n (%)	ALDOSTADM	0
		Triple Therapy (ACEi/ARB/ARNI + BB + AA)		0
		Loop Diuretic	LOOPADM	0
		Thiazide-Like/Thiazide Diuretic	THIAZIDEADM	0
		Hydralazine/Nitrate, n (%)	HYDRANITADM AND NITRATEADM (needs to be on both for this to count)	0
		Ivabradine, n (%)	IVABADM	0
		Discharge Disposition, n (%)					<.001
		Home	DSCHSTAT=1	0	19938 (75.4)	18384 (76.9)
		Hospice (Home or Healthcare Facility)	DSCHSTAT=2 OR 3	0	1108 (4.2)	1047 (4.4)
		Acute Care Facility or Other Healthcare Facility	DSCHSTAT=4 OR 5	0	4097 (15.5)	2946 (12.3)
		Expired	DSCHSTAT=6	0	668 (2.5)	737 (3.1)
		Other	DSCHSTAT=7 OR 8	0	636 (2.4)	780 (3.3)
		a) Continuous variables presented as median (25th-75th percentile). Continuous and categorical variables compared using Wilcoxon Rank-Sum Test, and Chi-Square tests, respectively.
		Abbreviations: ACEI, Angiotensin Converting Enzyme Inhibitor; ARB, Angiotensin Receptor II Blocker; ARNI, Angiotensin Receptor-Neprilysin Inhibitor; CHAMP, Civilian Health and Medical Program; COVID-19, Coronavirus Disease 2019; HFrEF, Heart Failure with Reduced Ejection Fraction; HMO, Health Maintenance Organization; MRA, Mineralocorticoid Receptor Antagonist; PPO, Preferred Provider Organization
		NOTES
		-so you took out (hid) meds prior to admission; remember this part and in table 2 models you did not narrow to eligible people (ie. Those without contraindications or those who survived to discharge since purely looking at if prior to admission use makes a difference)
		-issue is that this makes prior to admission meds different from table 3 and it's just confusing so you just took it out of the table

## Sheet: Supp 3
		Supplemental Table 3. Association of Prior to Admission Guideline-Directed Medical Therapy With In-Hospital Outcomes Among Patients with Heart Failure with Reduced Ejection Fraction and COVID-19
		POPULATION: All patients with HFrEF AND COVID-19 in COVID-19 Time Period
			var name	OR (95% CI)	P-value	OR (95% CI)	P-value
		Outcome: In-Hospital Mortalitya,b
		Angiotensin Converting Enzyme Inhibitor	ACEIADM	0.49 (0.17, 1.44)	0.1956	0.59 (0.18, 1.93)	0.3839
		Angiotensin Receptor II Blocker	ARBADM	1.41 (0.51, 3.89)	0.5102	0.81 (0.22, 3.06)	0.756
		Angiotensin Receptor-Neprilysin Inhibitor	ARNIADM	1.45 (0.47-4.44)	0.5157	3.48 (0.85, 14.35)	0.0839
		ACEI/ARB/ARNI		0.90 (0.43-1.89)	0.7806	1.00 (0.40, 2.51)	0.9937
		Beta Blocker	BETABADM	0.85 (0.41-1.77)	0.663	0.51 (0.19, 1.36)	0.1782
		Mineralocorticoid Receptor Antagonist	ALDOSTADM	0.68 (0.23-2.03)	0.4945	0.80 (0.23, 2.86)	0.7366
		Triple Therapy (ACEi/ARB/ARNI + BB + MRA)	see * below for definition	0.68 (0.23-2.03)	0.4945	0.66 (0.13, 3.37)	0.6153
		Outcome: Severe Diseasea,b
		Angiotensin Converting Enzyme Inhibitor	ACEIADM	0.55 (0.22, 1.36)	0.196	0.60 (0.22, 1.63)	0.3133
		Angiotensin Receptor Blocker	ARBADM	0.96 (0.35, 2.60)	0.9346	0.66 (0.20, 2.23)	0.5027
		Angiotensin Receptor Neprilysin Inhibitor	ARNIADM	1.34 (0.48-3.69)	0.5758	3.03 (0.85, 10.74)	0.0863
		ACEI/ARB/ARNI		0.76 (0.39-1.47)	0.4167	0.84 (0.37, 1.90)	0.6778
		Beta-Blocker	BETABADM	0.86 (0.45-1.63)	0.6432	0.66 (0.27, 1.59)	0.349
		Mineralocorticoid Receptor Antagonist	ALDOSTADM	0.62 (0.23-1.64)	0.3336	0.61 (0.20, 1.90)	0.3945
		Triple Therapy (ACEi/ARB/ARNI + BB + MRA)	see * below for definition	0.63 (0.18-2.15)	0.4567	0.57 (0.14, 2.29)	0.432
		a) Regression models compare those on prior to admission guideline-directed medical therapy medication to those who are not
		b) Models adjusted for age, sex, body mass index, race, medical comorbidities, medications prior to admission
		Abbreviations: ACEI, Angiotensin Converting Enzyme Inhibitor; ARB, Angiotensin Receptor II Blocker; ARNI, Angiotensin Receptor-Neprilysin Inhibitor; COVID-19, Coronavirus Disease 2019; MRA, Mineralocorticoid Receptor Antagonist
		*Triple Therapy
		On (Angiotensin converting enzyme inhibitor OR angiotensin receptor blocker OR angiotensin receptor neprilysisn inhibitor) AND beta blocker AND Aldosterone Antagonist
		Outcome Definitions
		In-Hospital Mortality	DSCHSTAT=6
		Severe Disease
		Composite of:
		Mechanical Ventilation
		New Dialysis
		In Patient Mortality
		*patient will be classified as having severe disease if they have EITHER mechanical ventilation OR new dialysis OR in patient mortality
		*NEW dialysis is considered in those who WERE NOT on dialysis or ultrafiltration at admission who then receive these therapies while admitted
		New Dialysis
		MEDHIST_16 = NO
		AND
		HFPROCEDURES_116= YES
		Models Adjusted For:
		Age (age)
		Sex (gender)
		BMI (bmi)
		Race (constructed: racei)
		Medical Comorbidities
		Afib/flutter (constructed: afib_flutter)
		CVA (medhist_11)
		Chronic Kidney Disease (medhist_17)
		Coronary Artery Disease (medhist_09)
		Diabetes Mellitus (medhist_31)
		Hypertension (medhist_07)
		Hyperlipidemia (medhist_06)
		Valvular Heart Disease (medhist_24)
		Smoking in Last 12 months (hxsmoking)
		And the Following Medications:
		For the ACEi model, we can adjust for 1) BB and 2) AA
		For the ARB model, we can adjust for 1) BB and 2) AA
		For the ARNI model, we can adjust for 1) BB and 2) AA
		For the ACEi/ARB/ARNI model, we can adjust for 1) BB and 2) AA
		*Point here being patient's are either on ACE OR ARB or ARNI and should not be on more than one of these three so it's ok to adjust just for BB and AA in these models
		For the BB model, we can adjust for if the patient is on 1) EITHER ACE/ARB/ARNI (so one variable yes/no) and then also adjust for 2) AA
		For the AA model, we can adjust for if the patient is on 1) EITHER ACE/ARB/ARNI and then also adjust for 2) BB
		For the triple therapy model, we don't need to control for any other meds.

## Sheet: Supp 4
		Supplemental Table 4. Presribing Patterns of Guideline-Directed Medical Therapy Pre- and During COVID-19 Among Eligible Heart Failure with Reduced Ejection Fraction Patients
				Pre-COVID 19	During COVID 19	P-Valuea	During COVID 19	During COVID 19	P-Valuea
				2/16/19-2/15/20	2/16/20-3/24/21		2/16/20-3/24/21	2/16/20-3/24/21
				n=26,459	n=25,039		n=24,706	n=333
				(All HFrEF)	(All HFrEF)		(HFrEF and NO COVID)	(HFrEF AND COVID)
				N=26,459	N=23,899		N=23,566	N=333
		Prior to Admission Use, n (%)	**var names for if patient was on med prior to admission
		Angiotensin Converting Enzyme Inhibitor/Angiotensin Receptor Blocker, n (%)	ACEADM OR ARBADM	7756/18176 (42.7)	6395/16993 (37.6)	<.0001	6303/16749 (37.6)	92/244 (37.7)	0.9814
		Angiotensin Receptor Neprilysin Inhibitor, n (%)	ARNIADM	1696/15446 (11.0)	1763/14037 (12.6)	<.0001	1738/13857 (12.5)	25/180 (13.9)	0.5881
		ACEI/ARB/ARNI		10027/20850 (48.1)	8560/18765 (45.6)	<.0001	8439/18508 (45.6)	121/257 (47.1)	0.635
		Beta-Blocker	BETABADM	14954/23969 (62.4)	12358/21703 (56.9)	<.0001	12178/21400 (56.9)	180/303 (59.4)	0.3829
		Mineralocorticoid Receptor Antagonist	ALDOSTADM	3518/18160 (19.4)	3160/16628 (19.0)	0.3838	3117/16399 (19.0)	43/229 (18.8)	0.9298
		Triple Therapy (ACEI/ARB/ARNI + BB + MRA)		2021/15210 (13.3)	1803/13979 (12.9)	0.3246	1781/13784 (12.9)	22/195 (11.3)	0.4978
		Continued During Hospitalization, n (%) (among those on therapy prior to admission)	**patient ON med prior to admisssion AND continued during during hospitalization; variable names below are for those who were on med during hospitalization only so have to combine with above
		Angiotensin Converting Enzyme Inhibitor/Angiotensin Receptor Blocker, n (%)	ORALMEDS_01 OR ORALMEDS_02	6039/7739 (78.0)	4716/6384 (73.8)	<.0001	4655/6292 (74.0)	61/92 (66.3)	0.0961
		Angiotensin Receptor Neprilysin Inhibitor, n (%)	ORALMEDS_07	1349/1676 (80.5)	1500/1761 (85.2)	0.0003	1480 /1736 (85.3)	20/25 (80.0)	0.4033
		ACEI/ARB/ARNI		8213/9990 (82.2)	7156/8547 (83.7)	0.0064	7065/8426 (83.9)	91/121 (75.2)	0.0106
		Beta-Blocker	ORALMEDS_03	14014/14909 (94.0)	11599/12342 (94.0)	0.99531	11433/12162 (94.0)	166/180 (92.2)	0.3179
		Mineralocorticoid Receptor Antagonist	ORALMEDS_04	2742/3503 (78.3)	2520/3157 (79.8)	0.1217	2483/3114 (79.7)	37/43 (86.1)	0.3059
		Started During Hospitalization or at Discharge, n (%) (among those not on therapy prior to admission)	**patient was NOT on med prior to admission though med was either used during hospitalization or prescribed at discharge
		Angiotensin Converting Enzyme Inhibitor/Angiotensin Receptor Blocker, n (%)		5678/10334 (54.9)	5239/10466 (50.1)	<.0001	5167/10321 (50.1)	72/145 (49.7)	0.9223
		Angiotensin Receptor Neprilysin Inhibitor, n (%)		2169/13641 (15.9)	2690/12125 (22.2)	<.0001	2668/11978 (22.3)	22/147 (15.0)	0.034
		ACEI/ARB/ARNI		7040/10749 (65.5)	6923/10076 (68.7)	<.0001	6840/9947 (68.8)	83/129 (64.3)	0.2817
		Beta-Blocker		8189/8927 (91.7)	8486/9213 (92.1)	0.3527	8385/9097 (92.2)	101/116 (87.1)	0.0427
		Mineralocorticoid Receptor Antagonist		5116/14545 (35.2)	5140/13325 (38.6)	<.0001	5087/13146 (38.7)	53/179 (29.6)	0.0131
		Discontinued During Hospitalization or at Discharge (among those on therapy prior to admission)	**patient was ON med prior to admission and MED WAS NOT prescribed at discharge
		Angiotensin Converting Enzyme Inhibitor/Angiotensin Receptor Blocker, n (%)		860/7510 (11.5)	997/6185 (16.1)	<.0001	988/6102 (16.2)	9/83 (10.8)	0.1881
		Angiotensin Receptor Neprilysin Inhibitor, n (%)		109/1639 (6.7)	124/1708 (7.3)	0.4885	121/1687 (7.2)	3/21 (14.3)	0.1917
		Angiotensin Converting Enzyme Inhibitor/Angiotensin Receptor Blocker/Angiotensin Receptor Neprilysin Inhibitor, n (%)		845/9740 (8.7)	6909/8300 (8.3)	0.3847	682/8192 (8.3)	8/108 (7.4)	0.7314
		Beta-Blocker, n (%)		321/14489 (2.2)	325/11920 (2.7)	0.0075	319/11757 (2.7)	6/163 (3.7)	0.4597
		Aldosterone Antagonist, n (%)		262/3401 (7.7)	258/3049 (8.5)	0.2642	257/3010 (8.5)	1/39 (2.6)	0.2513
		Prescribed at Discharge, n (%)
		Angiotensin Converting Enzyme Inhibitor/Angiotensin Receptor Blocker, n (%)	PRESACEI OR PRESARB	11911/17359 (68.6)	10038/16166 (62.1)	<.0001	9896/15955 (62.0)	142/211 (67.3)	0.1167
		Angiotensin Receptor Neprilysin Inhibitor, n (%)	PRESARNI	3599/14141 (25.5)	4163/13060 (31.9)	<.0001	4125/12917 (31.9)	38/143 (26.6)	0.1712
		ACEI/ARB/ARNI		15510/20053 (77.4)	14201/17950 (79.1)	<.0001	14021/17726 (79.1)	180/224 (80.4)	0.6451
		Beta-Blocker	PRESBETA	22050/23163 (95.2)	19783/20878 (94.8)	0.0347	19527/20608 (94.8)	256/270 (94.8)	0.9647
		Mineralocorticoid Receptor Antagonist	PRESALDO	7921/17314 (45.8)	7638/15768 (48.4)	<.0001	7550/15572 (48.5)	88/196 (44.9)	0.3181
		Triple Therapy (ACEI/ARB/ARNI + BB + MRA)		5778/14417 (40.1)	5664/13174 (43.0)	<.0001	5599/13012 (43.0)	65/162 (40.1)	0.4578
		a) Values compared using Chi Square test.
		Abbreviations: ACEI, Angiotensin Converting Enzyme Inhibitor; ARB, Angiotensin Receptor II Blocker; ARNI, Angiotensin Receptor-Neprilysin Inhibitor; COVID-19, Coronavirus Disease 2019; HFrEF, Heart Failure with Reduced Ejection Fraction; MRA, Mineralocorticoid Receptor Antagonist

## Sheet: Supp 5
		Supplemental Table 5. Reasons for Guideline-Directed Medical Therapy Non-Prescription at Discharge
		POPULATION: ALL PATIENTS WITH HFrEF (doesn't matter if they have COVID or not) in the date ranges specified below WHO WERE NOT Prescribed the Specific therapy at discharge
		For example, for angiotensin converting enzyme inhibitor, population is all with HFrEF (COVID status doesn't matter) in the date ranges who were NOT prescribed an angiotensin converting enzyme inhibitor at discharge
				Pre-COVID 19	During COVID 19	P-Valuea	During COVID 19	During COVID 19	P-Valuea
				2/16/19-2/15/20	2/16/20-3/24/21		2/16/20-3/24/21	2/16/20-3/24/21
				(All HFrEF)	(All HFrEF)		(HFrEF and NO COVID)	(HFrEF AND COVID)
				n=XX	n=XX		n=XX	n=XX
		ACEI/ARB, n (%)
		Hypotensive patient who was at immediate risk of cardiogenic shock	ACEICONT_01	948/8675 (10.9)	783/7319 (10.7)	0.6412	773/7224 (10.7)	10/95 (10.5)	0.9565
		Hospitalized patient with marked azotemia	ACEICONT_02	1820/8675 (21.0)	1288/7319 (17.6)	<.0001	1268/7224 (17.6)	20/95 (21.1)	0.3735
		Other	ACEICONT_03	5255/8675 (60.6)	4595/7319 (62.8)	0.0043	4542/7224 (62.9)	53/95 (55.8)	0.1559
		Patient Reason	ACEICONT_04	1007/8675 (11.6)	937/7319 (12.8)	0.0213	923/7224 (12.8)	14/95 (14.7)	0.57
		System Reason	ACEICONT_05	70/8675 (0.8)	117/7319 (1.6)	<.0001	117/7224 (1.6)	0/95 (0.0)	0.4082
		ARNI, n (%)
		Angiotensin Converting Enzyme Inhibitor use within the prior 36 hours	ARNICONT_01	3919/10863 (36.1)	2905/9790 (29.7)	<.0001	2861/9639 (29.7)	44/151 (29.1)	0.8849
		Renal dysfunction (Creatinine>2.5 for men, >2.0 for women)	ARNICONT_07	2674/10863 (24.6)	2287/9790 (23.4)	0.035	2250/9639 (23.3)	37/151 (24.5)	0.738
		Allergy	ARNICONT_02	216/10863 (2.0)	195/9790 (2.0)	0.9859	193/9639 (2.0)	2/151 (1.3)	0.7719
		Hyperkalemia	ARNICONT_03	234/10863 (2.2)	263/9790 (2.7)	0.0127	257/9639 (2.7)	6/151 (4.0)	0.3035
		Hypotension	ARNICONT_04	1447/10863 (13.3)	1416/9790 (14.5)	0.0176	1392/9639 (14.4)	24/151 (15.9)	0.6146
		Other medical reason	ARNICONT_05	2139/10863 (19.7)	2512/9790 (25.7)	<.0001	2476/9639 (25.7)	36/151 (23.8)	0.6063
		Patient Reason	ARNICONT_06	732/10863 (6.7)	852/9790 (8.7)	<.0001	842/9639 (8.7)	10/151 (6.6)	0.3607
		System Reason	ARNICONT_08	252/10863 (2.3)	175/9790 (1.8)	0.0073	172/9639 (1.8)	3/151 (2.0)	0.7527
		Beta Blocker, n (%)
		Low Blood Pressure	BETACONT_01	1018/2488 (40.9)	875/2195 (39.9)	0.4637	862/2165 (39.8)	13/30 (43.3)	0.6959
		Fluid Overload	BETACONT_02	137/2488 (5.5)	89/2195 (4.1)	0.0207	87/2165 (4.0)	2/30 (6.7)	0.3453
		Patient Reason	BETACONT_06	397/2488 (16.0)	361/2195 (16.5)	0.6497	358/2165 (16.5)	3/30 (10.0)	0.4598
		System Reason	BETACONT_07	11/2488 (0.4)	12/2195 (0.6)	0.6095	12/2165 (0.6)	0/30 (0.0)	1
		Patient recently treated with an intravenous positive inotropic agent	BETACONT_04	291/2488 (11.7)	254/2195 (11.6)	0.8946	250/2165 (11.6)	4/30 (13.3)	0.7714
		Asthma	BETACONT_03	37/2488 (1.5)	41/2195 (1.9)	0.3097	41/2165 (1.9)	0/30 (0.0)	1
		Other	BETACONT_05	892/2488 (25.9)	814/2195 (37.1)	0.3819	803/2165 (37.1)	11/30 (36.7)	0.962
		MRA, n (%)
		Allergy	ALDOCONT_01	101/8291 (1.2)	87/7269 (1.2)	0.9033	87/7165 (1.2)	0/104 (0.0)	0.6379
		Hyperkalemia	ALDOCONT_02	596/8291 (7.2)	544/7269 (7.5)	0.4806	539/7165 (7.5)	5/104 (4.8)	0.2962
		Other Medical Reason	ALDOCONT_07	3854/8291 (46.5)	3180/7269 (43.8)	0.0006	3138/7165 (43.8)	42/104 (40.4)	0.4862
		Other Contraindications	ALDOCONT_04	665/8291 (8.0)	745/7269 (10.3)	<.0001	737/7165 (10.3)	8/104 (7.7)	0.3865
		Renal dysfunction (Creatinine>2.5 for men, >2.0 for women)	ALDOCONT_03	2869/8291 (34.6)	2414/7269 (33.2)	0.0669	2369/7165 (33.1)	45/104 (43.3)	0.0282
		Patient Reason	ALDOCONT_05	644/8291 (7.8)	787/7269 (10.8)	<.0001	773/7165 (10.8)	14/104 (13.5)	0.3838
		System Reason	ALDOCONT_06	40/8291 (0.5)	70/7269 (1.0)	0.0004	69/7165 (1.0)	1/104 (1.0)	1
		a) Values compared using Chi Square test.
		Abbreviations: ACEI, Angiotensin Converting Enzyme Inhibitor; ARB, Angiotensin Receptor II Blocker; ARNI, Angiotensin Receptor-Neprilysin Inhibitor; COVID-19, Coronavirus Disease 2019; HFrEF, Heart Failure with Reduced Ejection Fraction; MRA, Mineralocorticoid Receptor Antagonist

## Sheet: Population_Use
	Using fully participating variable: HF_STANDARD to get fully participating hospitals and not redefining missing
		2/16/19-2/15/20					2/16/20-3/24/21
		ALL HFrEF Patients					HFrEF and COVID 19
		n=57142					n=441
		Yes	Mising		No		Yes	Missing	No
	Prior to admission ACEi, ARB, and/or ARNI, n (%)	11274 (19.7)	45868 (80.3)				143 (32.4)	298 (67.6)
	Prior to admission ACEi, n (%)	6211 (10.9)	50931 (89.1)	0.9223			75 (17.1)	366 (83.0)
	Prior to admission ARB, n (%)	3226 (5.6)	53916 (94.4)	0.9596			43 (9.8)	398 (90.2)
	Prior to admission ARNI, n (%)	2041 (3.6)	55101 (96.4)	0.9745			31 (7.0)	410 (93.0)
	Prior to admission BB, n (%)	15854 (27.7)	41288 (72.3)	0.8017			189 (42.9)	252 (57.1)
	Prior to admission aldo antag, n (%)	4229 (7.4)	52913 (92.6)	0.9471			56 (12.7)	385 (87.3)
	Prior to admission SGLT2i, n (%)	4 (0.01)	52355 (91.6)	0.9023	4783 (8.4)		5 (1.3)	353 (80.1)	83 (18.8)
	Prior to admission LOOP Diuretic, n (%)	14022 (24.5)	43120 (75.5)				155 (35.2)	286 (64.8)
	Using fully participating variable: HF_STANDARD to get fully participating hospitals AND redefining missing
		2/16/19-2/15/20					2/16/20-3/24/21
		ALL HFrEF Patients					HFrEF and COVID 19
		n=57142					n=441
		Yes	No		Missing		Yes	No	Missing
	Prior to admission ACEi, ARB, and/or ARNI, n (%)	11274 (48.1)	12160 (51.9)		33708		143 (53.6)	124 (46.4)	174
	Prior to admission ACEi, n (%)	6211 (26.5)	17223 (73.5)		33708		75 (28.1)	192 (71.9)	174
	Prior to admission ARB, n (%)	3226 (13.8)	20208 (86.2)		33708		43 (16.1)	224 (83.9)	174
	Prior to admission ARNI, n (%)	2041 (8.7)	21393 (91.3)		33708		31 (11.6)	236 (88.4)	174
	Prior to admission BB, n (%)	15854 (67.7)	7580 (32.3)		33708		189 (70.8)	78 (29.2)	174
	Prior to admission aldo antag, n (%)	4229 (18.0)	19205 (82.0)		33708		56 (21.0)	211 (79.0)	174
	Prior to admission SGLT2i, n (%)	4 (0.02)	23430 (99.98)		33708		5 (1.9)	262 (98.1)	174
	Prior to admission LOOP Diuretic, n (%)	14022 (59.8)	9412 (40.2)		33708		155 (58.1)	112 (41.9)	174
	Using constructed missing variable: only facilities with <= 25% on constructed variable "ADMMEDMISS"
		2/16/19-2/15/20					3/10/20-2/26/21
		ALL HFrEF Patients					HFrEF and COVID 19
		n=21269					n=228
		Yes	No		Missing		Yes	No	Missing
	Prior to admission ACEi, ARB, and/or ARNI, n (%)	10210 (49.0)	10607 (51.0)		452		121 (55.0)	99 (45.0)	8
	Prior to admission ACEi, n (%)	5638 (27.1)	15179 (72.9)		452		67 (30.4)	153 (69.6)	8
	Prior to admission ARB, n (%)	2931 (14.1)	17886 (85.9)		452		33 (15.0)	187 (85.0)	8
	Prior to admission ARNI, n (%)	1827 (8.8)	18990 (91.2)		452		26 (11.8)	194 (88.2)	8
	Prior to admission BB, n (%)	14277 (68.6)	6540 (31.4)		452		156 (70.9)	64 (29.1)	8
	Prior to admission aldo antag, n (%)	3825 (18.4)	16992 (81.6)		452		45 (20.4)	175 (79.6)	8
	Prior to admission SGLT2i, n (%)	3 (0.01)	20814 (99.99)		452		3 (1.4)	175 (79.6)	8
	Prior to admission LOOP Diuretic, n (%)	12693 (61.0)	8124 (39.0)		452		129 (58.6)	91 (41.4)	8
	Using the entire population and excluding true missings (via constructed missing variable).
		2/16/19-2/15/20					2/16/20-3/24/21
		ALL HFrEF Patients					HFrEF and COVID 19
		n=26459 (excluding missing)					n=333 (excluding missing)					26459	333
		Yes	No		Missing		Yes	No	Missing
	Prior to admission ACEi, ARB, and/or ARNI, n (%)	11,274 (42.6)	15,185 (57.4)		53477		143 (42.9)	190 (57.1)	366		333
	Prior to admission ACEi, n (%)	6,211 (23.5)	20,248 (76.5)		53477		75 (22.5)	258 (77.5)	366
	Prior to admission ARB, n (%)	3,226 (12.2)	23,233 (87.8)		53477		43 (12.9)	290 (87.1)	366
	Prior to admission ARNI, n (%)	2,041 (7.7)	24,418 (92.3)		53477		31 (9.3)	302 (90.7)	366
	Prior to admission BB, n (%)	15,854 (59.9)	10,605 (40.1)		53477		189 (56.8)	144 (43.2)	366
	Prior to admission aldo antag, n (%)	4,229 (16.0)	22,230 (84.0)		53477		56 (16.8)	277 (83.2)	366
	Prior to admission SGLT2i, n (%)	5 (0.02)	26,454 (99.98)		53477		9 (2.7)	324 (97.3)	366
	Prior to admission LOOP Diuretic, n (%)	14,022 (53.0)	12,437 (47.0)		53477		155 (46.5)	178 (53.5)	366
	ANTICOAGADM
	ANTIPLATADM
	ASPIRINADM
	BETABADM
	CACHANNELADM
	DMMEDADM
	DIGOXINADM
	DIURETICADM
	HYDRANITADM
	IVABADM
	CHOLREDADM
	NITRATEADM
	OMEGAADM
	RENINADM
	OTHPRIORMEDADM
	Reassign missing to either no or missing
	For each drug class in our main table above, eg start with ACEIADM
	1) If ACEIADM= (.) -- ie. Missing AND ADMMEDMISS=1, then ACEIADM= (.)-- basically if the entire admission med section is blank, this is a true missing
	2) If ACEIADM=(.) AND ADMMEDMISS=0, then ACEIADM=0 -- basically if the box was not checked but other meds are checked, then the patient is NOT on the medication
	3) If ACEIADM=1 then ACEIADM=1 -- means patient was on med prior to admission
	Other notes:
	1. Rather than using the "ejection fraction" variable in the data, we are currently using a variable we calculated ourselves: "lvfasmt <= 40"
	For your pre post GDMT analysis
	1. Med section cannot be blank
	2. get rid of NC at discharge for that drug class (there were some who were on at admission then NC at discharge but included them)
	3. For the discharge outcomes, had to have survived to discharge to be eligible
	For the reasons for non prescription
	1. Med section cannot be blank
	2. Included NC since by definition that's where most people fall who were not prescribed

## Sheet: Population_Old
	POPULATION
	All patients with HFrEF (Ejection Fraction <=40%) AND SARS-CoV-2 Diagnosis: if ejfrac40=YES AND activeinfecopt_2=YES
	HFrEF	lvsd	if lvsd=YES
	COVID DX	ACTIVEINFEC_06	if ACTIVEINFEC_06=YES
	PRIMARY OUTCOME
	In Patient Mortality		DSCHSTAT=6
	SECONDARY OUTCOMES
	1) Severe Disease
	Composite of:
	Mechanical Ventilation		HFPROCEDURES_119=YES
	New Dialysis		MEDHIST_16 = NO AND HFPROCEDURES_116=YES
	In Patient Mortality		DSCHSTAT=6
	*patient will be classified as having severe disease if they have EITHER mechanical ventilation OR new dialysis OR in patient mortality
	*NEW dialysis is considered in those who WERE NOT on dialysis or ultrafiltration at admission who then receive these therapies while admitted
	2) New Dialysis
	MEDHIST_16 = NO
	AND
	HFPROCEDURES_116= YES
	Acronyms
	HFrEF (Heart Failure with Reduced Ejection Fraction)
	HOW POPULATION WAS DEFINED
	-basically first went through and asked if every checkbox on the prior to admissions grid was not checked (remember there is no yes or no, if it's checked it's yes else it's missing they way it's coded). If everything including on no prior meds also not checked, then count section as missing, if anything checked and not the gdmt then count it as no
	-then drop patients from hospitals with >25% of patients who have all meds missing
	Create an all admission meds missing variable
	1) Create variable ADMMEDMISS
	2) IF ALL the variables below have missing values (.), then assign ADMMEDMISS=1
	3) IF ANY of the following variables have a non missing value, then assign ADMMEDMISS=0
	NOPRIORMEDS
	ACEIADM
	ALDOSTADM
	ARBADM
	ARNIADM
	ANTIARRADM
	ANTICOAGADM
	ANTIPLATADM
	ASPIRINADM
	BETABADM
	CACHANNELADM
	DMMEDADM
	DIGOXINADM
	DIURETICADM
	HYDRANITADM
	IVABADM
	CHOLREDADM
	NITRATEADM
	OMEGAADM
	RENINADM
	OTHPRIORMEDADM
	ANTICOAGTYPEADM
	DMMEDSPECADM_01
	DMMEDSPECADM_02
	DMMEDSPECADM_03
	DMMEDSPECADM_04
	DMMEDSPECADM_05
	DMMEDSPECADM_06
	DMMEDSPECADM_07
	DMMEDSPECADM_08
	DMMEDSPECADM_09
	LOOPADM
	THIAZIDEADM
	STATINADM
	OTHLIPIDADM
	Reassign missing to either no or missing
	For each drug class in our main table above, eg start with ACEIADM
	1) If ACEIADM= (.) -- ie. Missing AND ADMMEDMISS=1, then ACEIADM= (.)-- basically if the entire admission med section is blank, this is a true missing
	2) If ACEIADM=(.) AND ADMMEDMISS=0, then ACEIADM=0 -- basically if the box was not checked but other meds are checked, then the patient is NOT on the medication
	3) If ACEIADM=1 then ACEIADM=1 -- means patient was on med prior to admission
	FINAL POPULATION
	Using constructed missing variable: only facilities with <= 25% on constructed variable "ADMMEDMISS" and redefining missing
		2/16/19-2/15/20					3/10/20-2/26/21
		ALL HFrEF Patients					HFrEF and COVID 19
		n=21269					n=228
		Yes	No		Missing		Yes	No	Missing
	Prior to admission ACEi, ARB, and/or ARNI, n (%)	10210 (49.0)	10607 (51.0)		452		121 (55.0)	99 (45.0)	8
	Prior to admission ACEi, n (%)	5638 (27.1)	15179 (72.9)		452		67 (30.4)	153 (69.6)	8
	Prior to admission ARB, n (%)	2931 (14.1)	17886 (85.9)		452		33 (15.0)	187 (85.0)	8
	Prior to admission ARNI, n (%)	1827 (8.8)	18990 (91.2)		452		26 (11.8)	194 (88.2)	8
	Prior to admission BB, n (%)	14277 (68.6)	6540 (31.4)		452		156 (70.9)	64 (29.1)	8
	Prior to admission aldo antag, n (%)	3825 (18.4)	16992 (81.6)		452		45 (20.4)	175 (79.6)	8
	Prior to admission SGLT2i, n (%)	3 (0.01)	20814 (99.99)		452		3 (1.4)	175 (79.6)	8
	Prior to admission LOOP Diuretic, n (%)	12693 (61.0)	8124 (39.0)		452		129 (58.6)	91 (41.4)	8
	OLDER ITERATIONS
	Using fully participating variable: HF_STANDARD to get fully participating hospitals and not redefining missing
		2/16/19-2/15/20					2/16/20-3/24/21
		ALL HFrEF Patients					HFrEF and COVID 19
		n=57142					n=441
		Yes	Mising		No		Yes	Missing	No
	Prior to admission ACEi, ARB, and/or ARNI, n (%)	11274 (19.7)	45868 (80.3)				143 (32.4)	298 (67.6)
	Prior to admission ACEi, n (%)	6211 (10.9)	50931 (89.1)	0.9223			75 (17.1)	366 (83.0)
	Prior to admission ARB, n (%)	3226 (5.6)	53916 (94.4)	0.9596			43 (9.8)	398 (90.2)
	Prior to admission ARNI, n (%)	2041 (3.6)	55101 (96.4)	0.9745			31 (7.0)	410 (93.0)
	Prior to admission BB, n (%)	15854 (27.7)	41288 (72.3)	0.8017			189 (42.9)	252 (57.1)
	Prior to admission aldo antag, n (%)	4229 (7.4)	52913 (92.6)	0.9471			56 (12.7)	385 (87.3)
	Prior to admission SGLT2i, n (%)	4 (0.01)	52355 (91.6)	0.9023	4783 (8.4)		5 (1.3)	353 (80.1)	83 (18.8)
	Prior to admission LOOP Diuretic, n (%)	14022 (24.5)	43120 (75.5)				155 (35.2)	286 (64.8)
	Using fully participating variable: HF_STANDARD to get fully participating hospitals AND redefining missing
		2/16/19-2/15/20					2/16/20-3/24/21
		ALL HFrEF Patients					HFrEF and COVID 19
		n=57142					n=441
		Yes	No		Missing		Yes	No	Missing
	Prior to admission ACEi, ARB, and/or ARNI, n (%)	11274 (48.1)	12160 (51.9)		33708		143 (53.6)	124 (46.4)	174
	Prior to admission ACEi, n (%)	6211 (26.5)	17223 (73.5)		33708		75 (28.1)	192 (71.9)	174
	Prior to admission ARB, n (%)	3226 (13.8)	20208 (86.2)		33708		43 (16.1)	224 (83.9)	174
	Prior to admission ARNI, n (%)	2041 (8.7)	21393 (91.3)		33708		31 (11.6)	236 (88.4)	174
	Prior to admission BB, n (%)	15854 (67.7)	7580 (32.3)		33708		189 (70.8)	78 (29.2)	174
	Prior to admission aldo antag, n (%)	4229 (18.0)	19205 (82.0)		33708		56 (21.0)	211 (79.0)	174
	Prior to admission SGLT2i, n (%)	4 (0.02)	23430 (99.98)		33708		5 (1.9)	262 (98.1)	174
	Prior to admission LOOP Diuretic, n (%)	14022 (59.8)	9412 (40.2)		33708		155 (58.1)	112 (41.9)	174
